# Supplementary material for: The first two mitochondrial genomes for the genus Ramaria reveal mitochondrial genome evolution of Ramaria and phylogeny of Basidiomycota
Source: IMA Fungus. 2022 Sep 13;13:16. doi: 10.1186/s43008-022-00100-7 (PMC9469536; doi:10.1186/s43008-022-00100-7)
Supplement: Supplementary file 1 — Additional file 1. Table S1. Comparison on mitogenomes among six Phallomycetidae species. Table S2. Characterization and annotation of the two Ramaria mitogenomes. Table S3. Start and stop codons analysis of 6 species from Phallomycetidae. Table S4. Local BLAST analysis of the two Ramaria mitogenomes against themselves. Table S5 Tandem repeats detected in the two Ramaria mitogenomes. Table S6. Aligned fragments between mitogenomes and nuclear genomes of the two Ramaria species. Table S7. Species information used for phylogenetic analysis in this study. [file 43008_2022_100_MOESM1_ESM.xlsx]

## Sheet: Table S1
Table S1 Comparison on mitogenomes among six Phallomycetidae species
Item	Ramaria cf rubripermanens	Ramaria rubella	Turbinellus floccosus	Sphaerobolus stellatus	Dictyophora indusiata	Phallus echinovolvatus
Subclass	Phallomycetidae	Phallomycetidae	Phallomycetidae	Phallomycetidae	Phallomycetidae	Phallomycetidae
Order	Gomphales	Gomphales	Gomphales	Geastrales	Phallales	Phallales
Family	Gomphaceae	Gomphaceae	Gomphaceae	Sphaerobolaceae	Phallaceae	Phallaceae
Accession number	OM272988	OM272989	MN623377	MT176429	MT528240	MT528241
Genome size (bp)	126497	143271	62846	152722	89139	50098
GC content (%)	28.92	31.69	28.08	27.05	24.74	24.3
AT skew	-0.01	-0.003	-0.044	-0.006	0.035	0.012
GC skew	0.01	0.036	-0.02	-0.006	0.086	0.096
No. of PCGs (Free-stranding ORFs)	18	20	15	22	18	17
No. of introns	38	37	4	34	33	10
Intronic ORFs	40	38	1	21	33	9
No. of rRNAs	2	2	2	2	2	2
No. of tRNAs	25	25	24	26	24	24
Protein coding region (bp)	16694	19584	15402	20726	17259	17862
Intronic region (bp)	59782	67119	6237	51399	52344	14825
RNA region (bp)	7264	7408	5471	7770	6481	6475
Intergenic region (bp)	42757	49160	35736	72827	13055	10936

## Sheet: Table S2
Table S2 Characterization and annotation of the two Ramaria mitogenomes
Ramaria cf rubripermanens							Ramaria rubella
Gene	Start	Stop	Length	Strand	Intergenic nucleotides (bp)	Notes	Gene	Start	Stop	Length	Strand	Intergenic nucleotides (bp)	Notes
orf361	211	1296	1086	+		GIY-YIG endonuclease	orf763	46	2337	2292	+		reverse transcriptase domain-containing protein
orf297	1896	2789	894	+		LAGLIDADG endonuclease	orf391	2836	4011	1176	+		GIY-YIG endonuclease
orf251	3473	4228	756	+		LAGLIDADG endonuclease	orf346	4445	5485	1041	+		LAGLIDADG endonuclease
orf343	4410	5441	1032	+		LAGLIDADG endonuclease	orf363	6015	7106	1092	+		LAGLIDADG endonuclease
orf300	6108	7010	903	+		LAGLIDADG endonuclease	orf391	7515	8690	1176	+		LAGLIDADG endonuclease
orf316	7080	8030	951	+		LAGLIDADG endonuclease	orf177	12897	13430	534	+		LAGLIDADG endonuclease
orf318	8708	9664	957	+		LAGLIDADG endonuclease	orf342	13820	14848	1029	+		LAGLIDADG endonuclease
orf349	9758	10807	1050	+		LAGLIDADG endonuclease	orf790	15345	17717	2373	+		LAGLIDADG endonuclease
orf132	12643	13041	399	+		LAGLIDADG endonuclease	orf338	17770	18786	1017	+		LAGLIDADG endonuclease
orf374	13820	14944	1125	+		LAGLIDADG endonuclease	orf479	18988	20427	1440	+		LAGLIDADG endonuclease
orf259	15248	16027	780	+		LAGLIDADG endonuclease	cox1	1	22470	22470	+	1403
orf120	17121	17483	363	+		GIY-YIG endonuclease	exon1	1	44	44	+
orf234	17771	18475	705	+		LAGLIDADG endonuclease	exon2	2670	2834	165	+
cox1	1	19326	19326	+	1125		exon3	4417	4444	28	+
exon1	1	209	209	+			exon4	5979	6014	36	+
exon2	1826	1894	69	+			exon5	7404	7513	110	+
exon3	3046	3247	202	+			exon6	10070	10289	220	+
exon4	4278	4409	132	+			exon7	12045	12053	9	+
exon5	5753	5829	77	+			exon8	13724	13817	94	+
exon6	7061	7077	17	+			exon9	15334	15344	11	+
exon7	8664	8674	11	+			exon10	17758	17768	11	+
exon8	9746	9756	11	+			exon11	18912	18987	76	+
exon9	10898	10987	90	+			exon12	20465	20953	489	+
exon10	12597	12642	46	+			exon13	22162	22470	309	+
exon11	13787	13819	33	+			intron1	45	2669	2625	+		Group II
exon12	15176	15246	71	+			intron2	2835	4416	1582	+		Group IB
exon13	16356	16441	86	+			intron3	4445	5978	1534	+		Group IB
exon14	17721	17770	50	+			intron4	6015	7403	1389	+		Group IA
exon15	18829	19326	498	+			intron5	7514	10069	2556	+
intron1	210	1825	1616	+		Group IB	intron6	10290	12044	1755	+		Group I(derived)
intron2	1895	3045	1151	+		Group I(derived)	intron7	12054	13723	1670	+		Group IB
intron3	3248	4277	1030	+		Group I(derived)	intron8	13818	15333	1516	+		Group ID
intron4	4410	5752	1343	+		Group IB	intron9	15345	17757	2413	+		Group IB
intron5	5830	7060	1231	+		Group IB	intron10	17769	18911	1143	+		Group IB
intron6	7078	8663	1586	+		Group ID	intron11	18988	20464	1477	+		Group IB
intron7	8675	9745	1071	+		Group IB	intron12	20954	22161	1208	+		Group IB
intron8	9757	10897	1141	+		Group IB	orf254	24501	25265	765	+		LAGLIDADG endonuclease
intron9	10988	12596	1609	+		Group I(derived)	nad4	23874	26524	2651	+	1424
intron10	12643	13786	1144	+		Group IB	exon1	23874	24499	626	+
intron11	13820	15175	1356	+		Group IB(3')	exon2	25699	26524	826	+
intron12	15247	16355	1109	+		Group IB	intron1	24500	25698	1199	+		Group IB
intron13	16442	17720	1279	+		Group IB	orf110	29180	29512	333	+		hypothetical protein
intron14	17771	18828	1058	+		Group I(derived)	orf141	32069	32494	426	+		LAGLIDADG endonuclease
nad4	20452	23062	2611	+	956		cox3	27949	32847	4899	+	4052
exon1	20452	21077	626	+			exon1	27949	28011	63	+
exon2	22237	23062	826	+			exon2	30588	31275	688	+
intron1	21078	22236	1159	+		Group IB	exon3	32786	32847	62	+
cox3	24019	24831	813	+	4480		intron1	28012	30587	2576	+		Group IB
atp8	29312	29470	159	+	352		intron2	31276	32785	1510	+		Group I(derived)
trnW(cca)	29823	29894	72	+	684		atp8	36900	37058	159	+	367
trnD(gtc)	30579	30651	73	+	349		trnW(cca)	37426	37498	73	+	1972
orf174	31816	32340	525	+		LAGLIDADG endonuclease	trnD(gtc)	39471	39543	73	+	479
nad4L	31001	33120	2120	+	-1		orf152	40516	40974	459	+		LAGLIDADG endonuclease
exon1	31001	31239	239	+			nad4L	40023	43762	3740	+	-1
exon2	33093	33120	28	+			exon1	40023	40129	107	+
intron1	31240	33092	1853	+		Group IB(3')	exon2	41893	42024	132	+
orf190	33444	34016	573	+		GIY-YIG endonuclease	exon3	43735	43762	28	+
orf235	34455	35162	708	+		LAGLIDADG endonuclease	intron1	40130	41892	1763	+		Group I(derived)
orf225	35220	35897	678	+		LAGLIDADG endonuclease	intron2	42025	43734	1710	+		Group IB(3')
orf140	37028	37450	423	+		LAGLIDADG endonuclease	orf171	45242	45757	516	+		GIY-YIG endonuclease
orf193	37902	38483	582	+		LAGLIDADG endonuclease	orf213	46428	47069	642	+		GIY-YIG endonuclease
nad5	33120	40675	7556	+	735		orf140	47078	47500	423	+		GIY-YIG endonuclease
exon1	33120	33443	324	+			orf147	47669	48112	444	+		GIY-YIG endonuclease
exon2	36396	36488	93	+			nad5	43762	49235	5474	+	397
exon3	37797	37901	105	+			exon1	43762	44695	934	+
exon4	39201	40675	1475	+			exon2	46017	46082	66	+
intron1	33444	36395	2952	+			exon3	48250	49235	986	+
intron2	36489	37796	1308	+		Group IB	intron1	44696	46016	1321	+		Group IB(3')
intron3	37902	39200	1299	+		Group IC2	intron2	46083	48249	2167	+		Group IB(3')
trnN(gtt)	41411	41482	72	+	405		orf267	49633	50436	804	+	278	DNA polymerase
trnC(gca)	41888	41962	75	+	623		orf470	50715	52127	1413	+	2669	DNA polymerase
trnR(tct)	42586	42656	71	+	850		trnN(gtt)	54797	54868	72	+	416
rnl	43507	56205	12699	+	1116		trnC(gca)	55285	55358	74	+	487
exon1	43507	44480	974	+			trnR(tct)	55846	55916	71	+	822
exon2	45786	45890	105	+			rnl	56739	68949	12211	+	2017
exon3	47799	48043	245	+			exon1	56739	58192	1454	+
exon4	49803	49865	63	+			exon2	59903	59965	63	+
exon5	51511	53439	1929	+			exon3	61725	62760	1036	+
exon6	54601	54684	84	+			exon4	64739	65595	857	+
exon7	55886	56205	320	+			exon5	66974	67120	147	+
intron1	44481	45785	1305	+		Group IC2	exon6	68670	68949	280	+
intron2	45891	47798	1908	+		Group IB	intron1	58193	59902	1710	+		Group I(derived)
intron3	48044	49802	1759	+		Group IB(3')	intron2	59966	61724	1759	+		Group I(derived)
intron4	49866	51510	1645	+		Group I(derived)	intron3	62761	64738	1978	+		Group II
intron5	53440	54600	1161	+		Group IB(5')	intron4	65596	66973	1378	+		Group IA
intron6	54685	55885	1201	+		Group IA	intron5	67121	68669	1549	+		Group I(derived)
orf297	44839	45732	894	+		LAGLIDADG endonuclease	orf368	58581	59687	1107	+		LAGLIDADG endonuclease
orf416	46478	47728	1251	+		LAGLIDADG endonuclease	orf170	60486	60998	513	+		LAGLIDADG endonuclease
orf179	48726	49265	540	+		LAGLIDADG endonuclease	orf422	63382	64650	1269	+		LAGLIDADG endonuclease
orf317	50278	51231	954	+		LAGLIDADG endonuclease	orf187	66231	66794	564	+		LAGLIDADG endonuclease
orf191	53610	54185	576	+		LAGLIDADG endonuclease	orf206	67280	67903	624	+		LAGLIDADG endonuclease
orf237	54814	55527	714	+		LAGLIDADG endonuclease	orf352	71330	72388	1059	+		LAGLIDADG endonuclease
orf360	57556	58638	1083	+		GIY-YIG endonuclease	orf201	73015	73620	606	+		GIY-YIG endonuclease
orf337	59249	60262	1014	+		LAGLIDADG endonuclease	cox2	70967	75531	4565	+	126
orf118	61408	61764	357	+		LAGLIDADG endonuclease	exon1	70967	71329	363	+
cox2	57322	63011	5690	+	1330		exon2	72997	73012	16	+
exon1	57322	57555	234	+			exon3	75071	75531	461	+
exon2	59120	59248	129	+			intron1	71330	72996	1667	+		Group ID
exon3	62409	63011	603	+			intron2	73013	75070	2058	+		Group IB
intron1	57556	59119	1564	+		Group IB	orf119	75658	76017	360	+	4177	hypothetical protein
intron2	59249	62408	3160	+		Group ID	trnA(tgc)	80195	80265	71	+	227
trnA(tgc)	64342	64412	71	+	575		trnF(gaa)	80493	80564	72	+	820
trnF(gaa)	64988	65059	72	+	538		trnY(gta)	81385	81468	84	+	545
trnY(gta)	65598	65681	84	+	410		trnM(cat)	82014	82086	73	+	429
trnM(cat)	66092	66164	73	+	816		trnL(taa)	82516	82599	84	+	1065
trnL(taa)	66981	67064	84	+	360		trnG(tcc)	83665	83735	71	+	26
trnG(tcc)	67425	67496	72	+	311		trnM(cat)	83762	83832	71	+	989
trnM(cat)	67808	67878	71	+	726		trnE(ttc)	84822	84893	72	+	1361
trnE(ttc)	68605	68676	72	+	1847		trnT(tgt)	86255	86326	72	+	951
trnT(tgt)	70524	70595	72	+	640		trnI(gat)	87278	87348	71	+	491
trnI(gat)	71236	71306	71	+	377		trnK(ttt)	87840	87912	73	+	455
trnK(ttt)	71684	71756	73	+	1236		orf142	88368	88796	429	+	97	hypothetical protein
orf279	74458	75297	840	+		LAGLIDADG endonuclease	nad2	88894	91065	2172	+	1
orf338	76377	77393	1017	+		LAGLIDADG endonuclease	nad3	91067	91444	378	+	881
nad2	72993	77975	4983	+	71		trnS(gct)	92326	92405	80	+	868
exon1	72993	73976	984	+			trnQ(ttg)	93274	93349	76	+	1554
exon2	75424	76032	609	+			trnH(gtg)	94904	94977	74	+	2216
exon3	77538	77975	438	+			trnM(cat)	97194	97266	73	+	1977
intron1	73977	75423	1447	+		Group IB	orf160	99899	100381	483	+		LAGLIDADG endonuclease
intron2	76033	77537	1505	+		Group I(derived)	orf277	101650	102483	834	+		GIY-YIG endonuclease
nad3	78047	78415	369	+	492		orf199	102638	103237	600	+		GIY-YIG endonuclease
trnS(gct)	78908	78987	80	+	454		orf129	102248	102637	390	+		GIY-YIG endonuclease
trnQ(ttg)	79442	79517	76	+	913		orf370	104991	106103	1113	+		GIY-YIG endonuclease
trnH(gtg)	80431	80505	75	+	1273		nad1	99244	106495	7252	+	1278
trnM(cat)	81779	81851	73	+	912		exon1	99244	99489	246	+
orf100	83066	82764	303	-	279	hypothetical protein	exon2	100993	101116	124	+
orf105	83346	83663	318	+	1212	hypothetical protein	exon3	103958	104193	236	+
orf110	85402	85734	333	+		GIY-YIG endonuclease	exon4	106136	106495	360	+
orf116	85873	86223	351	+		GIY-YIG endonuclease	intron1	99490	100992	1503	+		Group IB(3')
orf323	87209	88180	972	+		GIY-YIG endonuclease	intron2	101117	103957	2841	+		Group IB
nad1	84876	89508	4633	+	680		intron3	104194	106135	1942	+
exon1	84876	85011	136	+			nad6	107774	108409	636	+	1764
exon2	86353	86586	234	+			orf280	111867	112709	843	+		GIY-YIG endonuclease
exon3	89141	89508	368	+			orf228	113038	113724	687	+		LAGLIDADG endonuclease
intron1	85012	86352	1341	+			orf124	114197	114571	375	+		LAGLIDADG endonuclease
intron2	86587	89140	2554	+			orf115	114712	115059	348	+		hypothetical protein
orf263	90189	90980	792	+	2676	GIY-YIG endonuclease	orf284	119392	120246	855	+		LAGLIDADG endonuclease
nad6	93657	94370	714	+	2283		orf121	120823	121188	366	+		hypothetical protein
orf333	97047	98048	1002	+		GIY-YIG endonuclease	orf104	121611	121925	315	+		LAGLIDADG endonuclease
orf293	98566	99447	882	+		LAGLIDADG endonuclease	cob	110174	125271	15098	+	996
orf475	100190	101617	1428	+		LAGLIDADG endonuclease	exon1	110174	110328	155	+
orf260	102948	103730	783	+		LAGLIDADG endonuclease	exon2	112785	112830	46	+
cob	96654	104309	7656	+	1022		exon3	114634	114710	77	+
exon1	96654	97046	393	+			exon4	117800	117932	133	+
exon2	98530	98565	36	+			exon5	119374	119391	18	+
exon3	100127	100187	61	+			exon6	120754	120820	67	+
exon4	102374	102480	107	+			exon7	122830	122930	101	+
exon5	103752	104309	558	+			exon8	124693	125271	579	+
intron1	97047	98529	1483	+		Group ID	intron1	110329	112784	2456	+		Group IB
intron2	98566	100126	1561	+			intron2	112831	114633	1803	+		Group I(derived)
intron3	100188	102373	2186	+		Group IA	intron3	114711	117799	3089	+		Group IB(3')
intron4	102481	103751	1271	+		Group IB(3')	intron4	117933	119373	1441	+
rns	105332	108375	3044	+	1066		intron5	119392	120753	1362	+
exon1	105332	105709	378	+			intron6	120821	122829	2009	+		Group IB(5')
exon2	107081	108375	1295	+			intron7	122931	124692	1762	+		Group IB(3')
intron1	105710	107080	1371	+		Group IB(3')	rns	126268	129667	3400	+	433
orf328	105712	106698	987	+		GIY-YIG endonuclease	exon1	126268	126926	659	+
trnV(tac)	109442	109512	71	+	560		exon2	128625	129667	1043	+
trnL(tag)	110073	110157	85	+	477		intron1	126927	128624	1698	+		Group II
trnR(tcg)	110635	110707	73	+	1395		orf250	127503	128255	753	+		LAGLIDADG endonuclease
orf676	112412	114442	2031	+		group II intron reverse transcriptase/maturase	trnV(tac)	130101	130171	71	+	316
orf796	115059	117449	2391	+		reverse transcriptase domain-containing protein	trnL(tag)	130488	130572	85	+	210
atp6	112103	117947	5845	+	417		trnR(tcg)	130783	130854	72	+	1279
exon1	112103	112411	309	+			orf128	132520	132134	387	-	1955	RNA polymerase
exon2	114870	115056	187	+			atp6	134476	135246	771	+	2274
exon3	117664	117947	284	+			trnS(tga)	137521	137608	88	+	194
intron1	112412	114869	2458	+		Group II	trnP(tgg)	137803	137875	73	+	917
intron2	115057	117663	2607	+		Group II	rps3	138793	141543	2751	+	691
trnS(tga)	118365	118451	87	+	391		atp9	142235	142456	222	+	815
trnP(tgg)	118843	118915	73	+	544
rps3	119460	121475	2016	+	641
atp9	122117	122338	222	+	4159

## Sheet: Table S3
Table S3 Start and stop codons analysis of 6 species from Phallomycetidae
Species	atp6		atp8		atp9		cob		cox1		cox2		cox3		nad1		nad2		nad3		nad4		nad4L		nad5		nad6		rps3
	start	stop	start	stop	start	stop	start	stop	start	stop	start	stop	start	stop	start	stop	start	stop	start	stop	start	stop	start	stop	start	stop	start	stop	start	stop
Ramaria cf rubripermanens	ATG	TAA	ATG	TAG	ATG	TAA	ATG	TAG	ATG	TAA	ATG	TAA	ATG	TAA	ATG	TAA	ATG	TAA	TTG	TAA	ATG	TAA	ATG	TAA	ATG	TAA	ATG	TAA	ATG	TAA
Ramaria rubella	ATG	TAA	ATG	TAA	ATG	TAA	ATG	TAA	ATG	TAA	ATG	TAA	ATG	TAA	ATG	TAA	ATG	TAA	ATG	TAA	ATG	TAG	ATG	TAA	ATG	TAA	ATG	TAA	ATG	TAA
Turbinellus floccosus	ATG	TAA	ATG	TAG	ATG	TAA	ATG	TAA	ATG	TAA	ATG	TAA	ATG	TAA	ATG	TAA	ATG	TAA	ATG	TAA	ATG	TAG	ATG	TAA	ATG	TAA	ATG	TAA	ATG	TAA
Sphaerobolus stellatus	ATG	TAG	ATG	TAA	ATG	TAA	ATG	TAA	ATG	TAA	GTG	TAA	ATG	TAA	ATG	TAA	ATG	TAA	ATG	TAA	ATG	TAG	ATG	TAA	ATG	TAG	TTG	TAA	ATG	TAA
Dictyophora indusiata	ATG	TAA	ATG	TAA	ATG	TAA	ATG	TAA	ATG	TAA	ATG	TAA	ATG	TAA	ATG	TAA	ATG	TAA	ATG	TAA	ATG	TAA	ATG	TAA	ATG	TAA	ATG	TAA	ATG	TAA
Phallus echinovolvatus	ATG	TAA	ATG	TAA	ATG	TAA	ATG	TAA	ATG	TAA	ATG	TAA	ATG	TAA	ATG	TAA	ATG	TAA	ATG	TAA	ATG	TAA	ATG	TAA	ATG	TAA	ATG	TAA	ATG	TAA

## Sheet: Table S4
Table S4 Local BLAST analysis of the two Ramaria mitogenomes against themselves
Species	Identitie (%)	Aligned length (bp)	Mismatched bases (bp)	Gaps (bp)	from	to	from	to	evalue
Ramaria cf rubripermanens	94	50	3	0	118027	118076	43076	43125	1.19e-13
Ramaria cf rubripermanens	94	50	3	0	110973	111022	43076	43125	1.19e-13
Ramaria cf rubripermanens	94	50	2	1	109560	109608	43125	43076	4.27e-13
Ramaria cf rubripermanens	94	50	3	0	122565	122614	111022	110973	1.19e-13
Ramaria cf rubripermanens	94	50	3	0	122565	122614	118076	118027	1.19e-13
Ramaria cf rubripermanens	94	50	3	0	43076	43125	110973	111022	1.19e-13
Ramaria cf rubripermanens	94	50	3	0	43076	43125	118027	118076	1.19e-13
Ramaria cf rubripermanens	96.154	52	2	0	121761	121812	68086	68035	1.97e-16
Ramaria cf rubripermanens	96.154	52	2	0	68035	68086	121812	121761	1.97e-16
Ramaria cf rubripermanens	92.453	53	3	1	122562	122614	109557	109608	4.27e-13
Ramaria cf rubripermanens	92.453	53	4	0	118027	118079	122614	122562	1.19e-13
Ramaria cf rubripermanens	92.453	53	4	0	110973	111025	122614	122562	1.19e-13
Ramaria cf rubripermanens	92.453	53	3	1	109557	109608	122562	122614	4.27e-13
Ramaria cf rubripermanens	92.453	53	3	1	43076	43128	109608	109557	4.27e-13
Ramaria cf rubripermanens	92.593	54	3	1	122561	122614	25720	25668	1.19e-13
Ramaria cf rubripermanens	92.593	54	3	1	92640	92692	43076	43129	1.19e-13
Ramaria cf rubripermanens	92.593	54	3	1	43076	43129	25668	25720	1.19e-13
Ramaria cf rubripermanens	92.593	54	3	1	25668	25720	43076	43129	1.19e-13
Ramaria cf rubripermanens	92.593	54	3	1	43076	43129	92640	92692	1.19e-13
Ramaria cf rubripermanens	92.593	54	3	1	25668	25720	122614	122561	1.19e-13
Ramaria cf rubripermanens	94.444	54	3	0	122561	122614	42365	42312	7.1e-16
Ramaria cf rubripermanens	94.444	54	3	0	43076	43129	42312	42365	7.1e-16
Ramaria cf rubripermanens	94.444	54	3	0	42312	42365	43076	43129	7.1e-16
Ramaria cf rubripermanens	94.444	54	3	0	42312	42365	122614	122561	7.1e-16
Ramaria cf rubripermanens	92.727	55	3	1	122560	122614	92693	92640	3.3e-14
Ramaria cf rubripermanens	92.727	55	3	1	92640	92693	122614	122560	3.3e-14
Ramaria cf rubripermanens	98.182	55	1	0	109560	109614	95253	95199	9.12e-20
Ramaria cf rubripermanens	100	55	0	0	109560	109614	92688	92634	1.96e-21
Ramaria cf rubripermanens	94.643	56	1	2	70000	70054	92688	92634	1.97e-16
Ramaria cf rubripermanens	98.214	56	0	1	109560	109614	42361	42306	9.12e-20
Ramaria cf rubripermanens	98.214	56	0	1	110967	111022	92634	92688	9.12e-20
Ramaria cf rubripermanens	98.214	56	1	0	109560	109615	96593	96538	2.54e-20
Ramaria cf rubripermanens	98.214	56	0	1	92634	92688	110967	111022	9.12e-20
Ramaria cf rubripermanens	100	56	0	0	118021	118076	42306	42361	5.45e-22
Ramaria cf rubripermanens	100	56	0	0	110967	111022	42306	42361	5.45e-22
Ramaria cf rubripermanens	100	56	0	0	42306	42361	110967	111022	5.45e-22
Ramaria cf rubripermanens	100	56	0	0	42306	42361	118021	118076	5.45e-22
Ramaria cf rubripermanens	96.491	57	1	1	70000	70055	25717	25661	1.18e-18
Ramaria cf rubripermanens	96.491	57	1	1	70000	70055	111022	110966	1.18e-18
Ramaria cf rubripermanens	96.491	57	1	1	25661	25717	70055	70000	1.18e-18
Ramaria cf rubripermanens	96.491	57	1	1	70000	70055	118076	118020	1.18e-18
Ramaria cf rubripermanens	96.552	58	2	0	95199	95256	109614	109557	9.12e-20
Ramaria cf rubripermanens	98.276	58	1	0	92634	92691	109614	109557	1.96e-21
Ramaria cf rubripermanens	100	58	0	0	122561	122618	43129	43072	4.21e-23
Ramaria cf rubripermanens	100	58	0	0	43072	43129	122618	122561	4.21e-23
Ramaria cf rubripermanens	93.22	59	2	2	92634	92691	70054	69997	1.97e-16
Ramaria cf rubripermanens	96.61	59	1	1	69997	70054	42364	42306	9.12e-20
Ramaria cf rubripermanens	96.61	59	0	2	95199	95256	70054	69997	9.12e-20
Ramaria cf rubripermanens	96.61	59	2	0	96538	96596	109615	109557	2.54e-20
Ramaria cf rubripermanens	96.61	59	0	2	69997	70054	95256	95199	9.12e-20
Ramaria cf rubripermanens	96.61	59	1	1	42306	42364	70054	69997	9.12e-20
Ramaria cf rubripermanens	96.61	59	1	1	42306	42364	109614	109557	9.12e-20
Ramaria cf rubripermanens	95	60	2	1	118020	118079	70055	69997	1.18e-18
Ramaria cf rubripermanens	95	60	2	1	110966	111025	70055	69997	1.18e-18
Ramaria cf rubripermanens	96.667	60	0	2	92634	92692	25662	25720	2.54e-20
Ramaria cf rubripermanens	96.667	60	1	1	96539	96597	42306	42365	2.54e-20
Ramaria cf rubripermanens	96.667	60	0	2	96538	96596	70055	69997	2.54e-20
Ramaria cf rubripermanens	96.667	60	0	2	69997	70055	96596	96538	2.54e-20
Ramaria cf rubripermanens	96.667	60	1	1	42306	42365	96539	96597	2.54e-20
Ramaria cf rubripermanens	96.667	60	0	2	25662	25720	92634	92692	2.54e-20
Ramaria cf rubripermanens	98.333	60	0	1	42306	42365	25662	25720	5.45e-22
Ramaria cf rubripermanens	98.333	60	0	1	25662	25720	42306	42365	5.45e-22
Ramaria cf rubripermanens	93.443	61	2	2	109557	109616	69997	70056	1.53e-17
Ramaria cf rubripermanens	93.443	61	2	2	69997	70056	109557	109616	1.53e-17
Ramaria cf rubripermanens	95.082	61	1	2	96538	96597	25661	25720	3.28e-19
Ramaria cf rubripermanens	95.082	61	1	2	25661	25720	96538	96597	3.28e-19
Ramaria cf rubripermanens	96.721	61	1	1	95198	95257	42305	42365	7.05e-21
Ramaria cf rubripermanens	96.721	61	1	1	42305	42365	95198	95257	7.05e-21
Ramaria cf rubripermanens	100	61	0	0	118018	118078	25659	25719	9.06e-25
Ramaria cf rubripermanens	100	61	0	0	25659	25719	118018	118078	9.06e-25
Ramaria cf rubripermanens	87.097	62	2	3	63946	64002	28030	27970	2.57e-10
Ramaria cf rubripermanens	87.097	62	2	3	27970	28030	64002	63946	2.57e-10
Ramaria cf rubripermanens	96.774	62	1	1	92632	92692	42304	42365	1.96e-21
Ramaria cf rubripermanens	96.774	62	1	1	42304	42365	92632	92692	1.96e-21
Ramaria cf rubripermanens	93.651	63	2	2	118021	118083	95199	95259	1.18e-18
Ramaria cf rubripermanens	93.651	63	2	2	95199	95259	118021	118083	1.18e-18
Ramaria cf rubripermanens	95.238	63	1	2	118021	118083	92634	92694	2.54e-20
Ramaria cf rubripermanens	95.238	63	1	2	92634	92694	118021	118083	2.54e-20
Ramaria cf rubripermanens	98.413	63	0	1	110962	111024	25658	25719	1.17e-23
Ramaria cf rubripermanens	98.413	63	0	1	25658	25719	110962	111024	1.17e-23
Ramaria cf rubripermanens	100	63	0	0	118020	118082	110966	111028	7e-26
Ramaria cf rubripermanens	100	63	0	0	110966	111028	118020	118082	7e-26
Ramaria cf rubripermanens	95.455	66	1	2	109554	109619	25721	25658	5.45e-22
Ramaria cf rubripermanens	95.455	66	1	2	25658	25721	109619	109554	5.45e-22
Ramaria cf rubripermanens	96.97	66	1	1	110962	111027	109619	109555	1.17e-23
Ramaria cf rubripermanens	96.97	66	1	1	109555	109619	111027	110962	1.17e-23
Ramaria cf rubripermanens	92.647	68	2	3	118016	118083	96535	96599	3.28e-19
Ramaria cf rubripermanens	92.647	68	2	3	96535	96599	118016	118083	3.28e-19
Ramaria cf rubripermanens	94.118	68	4	0	96539	96606	92634	92701	5.45e-22
Ramaria cf rubripermanens	94.118	68	4	0	92634	92701	96539	96606	5.45e-22
Ramaria cf rubripermanens	94.203	69	2	2	110954	111022	96527	96593	5.45e-22
Ramaria cf rubripermanens	94.203	69	2	2	96527	96593	110954	111022	5.45e-22
Ramaria cf rubripermanens	90	70	2	2	111570	111638	63941	64006	1.97e-16
Ramaria cf rubripermanens	90	70	2	2	63941	64006	111570	111638	1.97e-16
Ramaria cf rubripermanens	91.429	70	3	3	95189	95257	25653	25720	1.18e-18
Ramaria cf rubripermanens	91.429	70	3	3	25653	25720	95189	95257	1.18e-18
Ramaria cf rubripermanens	93.056	72	5	0	95195	95266	92630	92701	1.52e-22
Ramaria cf rubripermanens	93.056	72	5	0	92630	92701	95195	95266	1.52e-22
Ramaria cf rubripermanens	88.462	78	7	2	110967	111044	95199	95274	1.18e-18
Ramaria cf rubripermanens	88.462	78	7	2	95199	95274	110967	111044	1.18e-18
Ramaria cf rubripermanens	98.734	79	1	0	42199	42277	30186	30264	4.16e-33
Ramaria cf rubripermanens	98.734	79	1	0	30186	30264	42199	42277	4.16e-33
Ramaria cf rubripermanens	100	79	0	0	84093	84171	30186	30264	8.93e-35
Ramaria cf rubripermanens	100	79	0	0	30186	30264	84093	84171	8.93e-35
Ramaria cf rubripermanens	92.771	83	3	3	118020	118100	109615	109534	7e-26
Ramaria cf rubripermanens	92.771	83	3	3	109534	109615	118100	118020	7e-26
Ramaria cf rubripermanens	84.706	85	11	1	21062	21144	15229	15313	7.1e-16
Ramaria cf rubripermanens	84.706	85	11	1	15229	15313	21062	21144	7.1e-16
Ramaria cf rubripermanens	97.647	85	2	0	72384	72468	42193	42277	8.93e-35
Ramaria cf rubripermanens	97.647	85	2	0	42193	42277	72384	72468	8.93e-35
Ramaria cf rubripermanens	96.512	86	1	2	96534	96618	95193	95277	4.16e-33
Ramaria cf rubripermanens	96.512	86	1	2	95193	95277	96534	96618	4.16e-33
Ramaria cf rubripermanens	97.674	86	2	0	42192	42277	26601	26686	2.48e-35
Ramaria cf rubripermanens	97.674	86	2	0	26601	26686	42192	42277	2.48e-35
Ramaria cf rubripermanens	98.851	87	1	0	84085	84171	42191	42277	1.48e-37
Ramaria cf rubripermanens	98.851	87	1	0	42191	42277	84085	84171	1.48e-37
Ramaria cf rubripermanens	96.591	88	1	2	30186	30273	26608	26693	3.21e-34
Ramaria cf rubripermanens	96.591	88	1	2	26608	26693	30186	30273	3.21e-34
Ramaria cf rubripermanens	100	90	0	0	72384	72473	26602	26691	6.86e-41
Ramaria cf rubripermanens	100	90	0	0	26602	26691	72384	72473	6.86e-41
Ramaria cf rubripermanens	98.901	91	1	0	84086	84176	26601	26691	8.87e-40
Ramaria cf rubripermanens	98.901	91	1	0	84087	84177	72384	72474	8.87e-40
Ramaria cf rubripermanens	98.901	91	1	0	72384	72474	84087	84177	8.87e-40
Ramaria cf rubripermanens	98.901	91	1	0	26601	26691	84086	84176	8.87e-40
Ramaria cf rubripermanens	93.069	101	2	3	72379	72476	30173	30271	1.16e-33
Ramaria cf rubripermanens	93.069	101	2	3	30173	30271	72379	72476	1.16e-33
Ramaria cf rubripermanens	92.742	124	3	1	84321	84444	82384	82501	4.1e-43
Ramaria cf rubripermanens	92.742	124	3	1	82384	82501	84321	84444	4.1e-43
Ramaria cf rubripermanens	83.721	129	15	6	44686	44810	34400	34526	7e-26
Ramaria cf rubripermanens	83.721	129	15	6	34400	34526	44686	44810	7e-26
Ramaria cf rubripermanens	85.271	129	13	6	38095	38223	34402	34524	3.23e-29
Ramaria cf rubripermanens	85.271	129	13	6	34402	34524	38095	38223	3.23e-29
Ramaria cf rubripermanens	93.452	168	8	3	123767	123931	119284	119451	8.56e-65
Ramaria cf rubripermanens	93.452	168	8	3	119284	119451	123767	123931	8.56e-65
Ramaria cf rubripermanens	97.585	207	5	0	124325	124531	1	207	1.36e-97
Ramaria cf rubripermanens	97.585	207	5	0	1	207	124325	124531	1.36e-97
Ramaria cf rubripermanens	76.471	289	31	21	21985	22240	16075	16359	1.51e-27
Ramaria cf rubripermanens	76.471	289	31	21	16075	16359	21985	22240	1.51e-27
Ramaria cf rubripermanens	79.672	305	37	13	37935	38223	44513	44808	8.74e-50
Ramaria cf rubripermanens	79.739	306	35	15	44513	44808	37935	38223	8.74e-50
Ramaria cf rubripermanens	91.525	413	18	6	126101	126497	123913	124324	4.5e-157
Ramaria cf rubripermanens	91.525	413	18	6	123913	124324	126101	126497	4.5e-157
Ramaria rubella	94	50	1	2	36772	36819	9392	9343	5.48e-13
Ramaria rubella	90	50	4	1	38388	38436	133331	133380	1.19e-09
Ramaria rubella	90	50	4	1	125326	125374	133331	133380	1.19e-09
Ramaria rubella	98.039	51	1	0	23545	23595	16386	16436	1.96e-17
Ramaria rubella	98.039	51	1	0	38398	38448	23533	23483	1.96e-17
Ramaria rubella	98.039	51	1	0	16386	16436	23545	23595	1.96e-17
Ramaria rubella	98.039	51	1	0	23483	23533	38448	38398	1.96e-17
Ramaria rubella	98.039	51	1	0	38398	38448	106800	106850	1.96e-17
Ramaria rubella	94.118	51	2	1	116309	116358	16386	16436	1.52e-13
Ramaria rubella	94.118	51	2	1	116305	116354	31924	31874	1.52e-13
Ramaria rubella	94.118	51	2	1	31874	31924	116354	116305	1.52e-13
Ramaria rubella	94.118	51	2	1	16386	16436	116309	116358	1.52e-13
Ramaria rubella	88.235	51	3	2	134231	134280	59598	59550	5.52e-08
Ramaria rubella	88.235	51	3	2	134231	134280	59606	59558	5.52e-08
Ramaria rubella	88.235	51	3	2	134231	134280	132697	132745	5.52e-08
Ramaria rubella	88.235	51	3	2	134231	134280	138078	138030	5.52e-08
Ramaria rubella	98.077	52	1	0	125336	125387	23533	23482	5.44e-18
Ramaria rubella	98.077	52	1	0	23482	23533	125387	125336	5.44e-18
Ramaria rubella	88.462	52	3	2	134231	134281	138070	138021	1.54e-08
Ramaria rubella	86.538	52	6	1	132022	132072	103336	103387	1.99e-07
Ramaria rubella	86.538	52	6	1	103336	103387	132022	132072	1.99e-07
Ramaria rubella	100	53	0	0	125329	125381	83267	83319	3.25e-20
Ramaria rubella	100	53	0	0	83267	83319	117444	117496	3.25e-20
Ramaria rubella	100	53	0	0	83267	83319	125329	125381	3.25e-20
Ramaria rubella	100	53	0	0	83267	83319	133354	133406	3.25e-20
Ramaria rubella	98.113	53	1	0	83267	83319	113819	113871	1.51e-18
Ramaria rubella	92.453	53	2	2	9343	9395	36819	36769	5.48e-13
Ramaria rubella	92.453	53	1	2	85966	86018	14333	14382	1.97e-12
Ramaria rubella	92.453	53	1	2	14333	14382	85966	86018	1.97e-12
Ramaria rubella	88.679	53	3	2	134231	134282	132705	132755	4.27e-09
Ramaria rubella	88.889	54	3	2	112330	112382	134282	134231	1.19e-09
Ramaria rubella	87.037	54	4	2	134228	134280	132686	132737	5.52e-08
Ramaria rubella	87.719	57	5	2	83257	83312	117415	117470	3.3e-10
Ramaria rubella	96.552	58	2	0	134231	134288	64397	64340	1.17e-19
Ramaria rubella	86.441	59	5	2	134231	134288	59590	59534	4.27e-09
Ramaria rubella	91.667	60	3	2	84678	84735	133352	133293	3.28e-15
Ramaria rubella	88.333	60	2	3	83234	83293	59636	59582	9.18e-11
Ramaria rubella	86.667	60	5	2	134231	134288	112382	112324	1.19e-09
Ramaria rubella	98.361	61	1	0	103342	103402	22807	22867	5.41e-23
Ramaria rubella	98.361	61	1	0	22807	22867	103342	103402	5.41e-23
Ramaria rubella	100	62	0	0	84669	84730	28370	28309	3.23e-25
Ramaria rubella	100	62	0	0	136537	136598	103341	103402	3.23e-25
Ramaria rubella	100	62	0	0	103341	103402	136537	136598	3.23e-25
Ramaria rubella	87.302	63	4	2	125313	125374	117411	117470	2.55e-11
Ramaria rubella	85.938	64	6	3	23552	23613	97434	97372	3.3e-10
Ramaria rubella	98.462	65	1	0	28309	28373	84730	84666	3.23e-25
Ramaria rubella	100	66	0	0	125319	125384	117434	117499	1.93e-27
Ramaria rubella	100	66	0	0	125319	125384	133344	133409	1.93e-27
Ramaria rubella	98.485	66	1	0	125319	125384	113809	113874	8.98e-26
Ramaria rubella	90.909	66	3	2	112319	112383	64335	64398	2.53e-16
Ramaria rubella	85.075	67	7	3	97372	97437	23613	23549	3.3e-10
Ramaria rubella	100	68	0	0	125319	125386	38381	38448	1.49e-28
Ramaria rubella	100	68	0	0	38381	38448	125319	125386	1.49e-28
Ramaria rubella	97.059	68	1	1	136534	136600	22802	22869	1.16e-24
Ramaria rubella	97.059	68	1	1	22802	22869	136534	136600	1.16e-24
Ramaria rubella	98.592	71	1	0	38376	38446	113804	113874	1.49e-28
Ramaria rubella	92.958	71	3	1	83251	83319	38373	38443	2.52e-21
Ramaria rubella	92.958	71	3	1	38373	38443	83251	83319	2.52e-21
Ramaria rubella	98.611	72	1	0	38375	38446	117428	117499	4.15e-29
Ramaria rubella	98.611	72	1	0	38375	38446	133338	133409	4.15e-29
Ramaria rubella	84.722	72	3	3	116268	116337	31931	31866	3.3e-10
Ramaria rubella	84.722	72	3	3	31866	31931	116337	116268	3.3e-10
Ramaria rubella	84.722	72	1	2	23552	23613	22852	22781	1.19e-09
Ramaria rubella	90.541	74	1	3	125316	125388	106784	106852	1.51e-18
Ramaria rubella	84	75	2	2	22781	22855	23613	23549	1.19e-09
Ramaria rubella	100	85	0	0	133334	133418	117424	117508	5.29e-38
Ramaria rubella	100	85	0	0	117424	117508	133334	133418	5.29e-38
Ramaria rubella	88.636	88	9	1	86185	86271	85939	86026	1.94e-22
Ramaria rubella	88.636	88	9	1	85939	86026	86185	86271	1.94e-22
Ramaria rubella	84.615	91	6	3	83235	83319	106757	106845	9.11e-16
Ramaria rubella	83.871	93	4	3	97372	97454	22781	22872	4.24e-14
Ramaria rubella	83.871	93	4	3	22781	22872	97372	97454	4.24e-14
Ramaria rubella	84	100	11	2	84944	85043	84617	84711	5.44e-18
Ramaria rubella	84	100	11	2	84617	84711	84944	85043	5.44e-18

## Sheet: Table S5
Table S5 Tandem repeats detected in the two Ramaria mitogenomes
Species	Indices	Period Size	Copy Number	Consensus Size	Percent Matches	Percent Indels	Score	Entropy (0-2)	Repeat motif
Ramaria cf rubripermanens	9844--9890	15	3.1	15	96	0	85	1.42	TAAATTTATTAAGGT
Ramaria cf rubripermanens	13727--13770	16	2.6	17	85	10	63	1.29	TTATTTTAAATAAAGTA
Ramaria cf rubripermanens	25076--25170	48	2	48	91	4	156	1.71	TTATCTGTTACTTATAACTCAAATATTCCCCACCAAGTTTTCTTATTT
Ramaria cf rubripermanens	26736--26766	12	2.7	12	95	5	55	1.83	CCTTAAGTTCTC
Ramaria cf rubripermanens	30874--30911	19	2	19	89	0	58	1.89	CTAACGGGAGGCTCCGCCC
Ramaria cf rubripermanens	35934--35975	14	2.7	15	89	10	59	1.13	TAATAAATTTTTATA
Ramaria cf rubripermanens	40684--40740	6	9.5	6	83	7	71	1.86	CTACCG
Ramaria cf rubripermanens	40986--41080	6	15.8	6	79	0	109	1.47	TGTAAT
Ramaria cf rubripermanens	40985--41072	42	2.1	42	100	0	176	1.49	GTGTAATTTTAATTGTAATTGTTATTGTAAGTGTAATTGTAA
Ramaria cf rubripermanens	42186--42210	6	4.2	6	100	0	50	1.58	TCTGGC
Ramaria cf rubripermanens	43785--43810	6	4.3	6	100	0	52	0.89	TTTATA
Ramaria cf rubripermanens	48238--48301	21	3	21	100	0	128	1.49	CTGGCTCTGGCTCCGCCGCGC
Ramaria cf rubripermanens	54098--54140	21	2.1	20	82	4	50	1.73	AAATAAACCTTCCTTAAAAG
Ramaria cf rubripermanens	63440--63470	11	2.8	11	100	0	62	0.46	CTTTTTTTTTT
Ramaria cf rubripermanens	64226--64294	35	1.9	35	85	2	93	1.15	TTTAAAAGAGAATAAAAAAAGAAAAAAAATATATA
Ramaria cf rubripermanens	64275--64312	18	2.3	16	86	13	51	0.91	TATAAAATAAAAAAAA
Ramaria cf rubripermanens	65766--65822	6	9.5	6	86	0	69	1.83	TTAGTC
Ramaria cf rubripermanens	66376--66411	18	2.1	17	89	5	54	1.12	TCTTTTCTTTATATTTA
Ramaria cf rubripermanens	67170--67194	9	2.8	9	100	0	50	1.54	CTGGCTCCG
Ramaria cf rubripermanens	67898--67925	14	2	14	100	0	56	1.61	CACGTCTTTTATTT
Ramaria cf rubripermanens	68515--68549	14	2.5	14	100	0	70	0.92	ACAAAAAATAATAA
Ramaria cf rubripermanens	70436--70477	14	3.1	14	79	3	50	1.41	ATAAGAATTTAAAT
Ramaria cf rubripermanens	72058--72107	25	2	26	88	4	75	1.56	AAAAAAACCTTTTAATATCATCTTAG
Ramaria cf rubripermanens	91656--91732	39	1.9	39	84	7	102	1.86	CCTATTATGAAAATCATTTTCAGTAAGCGTATAATGTGA
Ramaria cf rubripermanens	92405--92453	6	8.2	6	100	0	98	1.91	TCTGAC
Ramaria cf rubripermanens	92453--92487	13	2.8	13	86	4	54	1.27	TTTTACTCTTAAT
Ramaria cf rubripermanens	99754--99785	16	2	16	100	0	64	1.91	CTTTAACTAGCGACTT
Ramaria cf rubripermanens	111292--111328	16	2.3	16	85	0	56	1.31	TTATTAAATTCTCTTA
Ramaria cf rubripermanens	111892--112035	9	16	9	100	0	288	1.44	CGGCCCCTT
Ramaria cf rubripermanens	118710--118776	6	11.3	6	96	3	127	1.27	CTTTTA
Ramaria cf rubripermanens	119186--119240	8	6.9	8	97	0	92	1.52	TCGCCGCT
Ramaria cf rubripermanens	121790--121820	11	2.8	11	90	0	53	1.84	CTGACTTCGTC
Ramaria cf rubripermanens	123271--123299	15	1.9	15	100	0	58	1.75	TCTGCTAACTCTTTG
Ramaria cf rubripermanens	123961--124036	12	6.3	12	80	6	82	1.71	CTCTTAATCTTA
Ramaria cf rubripermanens	123980--124036	6	9.5	6	77	7	53	1.67	TCTTAC
Ramaria cf rubripermanens	123980--124036	18	3.2	18	82	0	78	1.67	TCTTACTCTTAATCTTAC
Ramaria cf rubripermanens	126177--126206	12	2.5	12	100	0	60	1.78	TAATCTGACTCT
Ramaria rubella	12458--12497	17	2.4	17	95	0	71	1.85	CTCCGCTGTGCGGAGCA
Ramaria rubella	14325--14369	21	2.1	21	95	0	81	1.89	GCATGCCTGCTCCGCAGGGAG
Ramaria rubella	15673--15729	21	2.7	22	94	5	93	1.87	GCGGAGCAGGGCATGCCTCACT
Ramaria rubella	21291--21340	10	5	10	100	0	100	1.85	GCCTTACGGC
Ramaria rubella	21830--21854	10	2.5	10	100	0	50	1.76	AGCAGTGCGG
Ramaria rubella	23523--23588	26	2.6	26	83	4	91	1.74	TGCGGAGCCCTCCGCACCCACCGCTG
Ramaria rubella	26777--26812	18	2	18	88	0	54	1.63	AATAGTTTTCAATATGTC
Ramaria rubella	31866--31926	26	2.3	26	100	0	122	1.78	ACAGCGGAGGGTGCGGAGCACTCCGC
Ramaria rubella	38378--38421	10	4.4	10	100	0	88	1.72	AGGGCTCCGC
Ramaria rubella	43347--43385	19	2.1	19	100	0	78	1.09	AAAAAATAATTATATAAAG
Ramaria rubella	44894--44966	8	9.1	8	100	0	146	1.75	CTGCGGAG
Ramaria rubella	45645--45673	11	2.6	11	100	0	58	1.82	CTGCCTACCGG
Ramaria rubella	45909--45934	10	2.6	10	100	0	52	1.34	CTACTTCTTT
Ramaria rubella	49773--49843	11	6.4	11	98	1	133	1.63	GGCCGCCTACC
Ramaria rubella	51252--51284	8	4.1	8	100	0	66	1.76	GCTCCGCA
Ramaria rubella	59542--59611	8	8.8	8	100	0	140	1.49	GCGGAGCA
Ramaria rubella	60616--60699	12	7	12	100	0	168	1.89	TGCCTACCGGCA
Ramaria rubella	64303--64372	35	1.9	37	94	5	126	1.79	CTGCCTCACTGCGGAGCAGCGGAGCAGCGGAGCAGGC
Ramaria rubella	64348--64377	8	3.8	8	100	0	60	1.46	GCGGAGCA
Ramaria rubella	65253--65292	19	2	20	85	14	55	1.14	AATTATAATAAATAAAACTA
Ramaria rubella	67963--68023	12	5.1	12	93	0	104	1.65	TGCCTACCGGCC
Ramaria rubella	70164--70203	20	2.1	20	86	9	57	1.52	TTATTACTCGTTAATAATAT
Ramaria rubella	70192--70223	15	2.2	15	94	5	57	1.34	CTTAATAATATTTTA
Ramaria rubella	74700--74785	12	7.2	12	100	0	172	1.73	CTGCCTACCGGC
Ramaria rubella	75520--75548	15	2	15	93	6	51	1.43	ATTTTAGGTTAAAAA
Ramaria rubella	76322--76361	8	5	8	100	0	80	1.5	GCGGAGCA
Ramaria rubella	79309--79356	25	2	24	87	4	69	1.4	CCGGGGGGGGGTGCCCCCCCCCCG
Ramaria rubella	83267--83297	10	3.1	10	100	0	62	1.71	GCTCCGCAGG
Ramaria rubella	86076--86160	12	7.1	12	100	0	170	1.74	AGGCCGGTAGGC
Ramaria rubella	88525--88556	8	4	8	100	0	64	1.5	GCGGAGCA
Ramaria rubella	92930--92980	9	5.6	9	97	2	93	1.64	AGCAGGCAG
Ramaria rubella	94151--94197	19	2.5	19	83	16	62	1.42	TTAATAAAATTAGCTTTTC
Ramaria rubella	97785--97863	11	7.2	11	100	0	158	1.6	CCGCCTACCGG
Ramaria rubella	99693--99730	7	5.4	7	100	0	76	1.36	CGCGCTC
Ramaria rubella	102291--102399	11	9.9	11	97	0	209	1.6	GCCTACCGGCC
Ramaria rubella	106757--106796	8	5	8	100	0	80	1.75	CTCCGCAG
Ramaria rubella	106869--106900	14	2.4	14	94	5	57	0.54	TTTTGTTTTGTTTT
Ramaria rubella	112298--112328	12	2.6	12	89	0	53	1.58	CTGCCTCCCGGC
Ramaria rubella	112338--112379	17	2.5	17	100	0	84	1.72	CAGCGGAGGGCTCCGCA
Ramaria rubella	113162--113252	10	9.1	10	100	0	182	1.85	GGCTACGCCA
Ramaria rubella	113753--113786	7	4.9	7	100	0	68	1.4	CGCGCTC
Ramaria rubella	113806--113849	10	4.4	10	94	0	79	1.72	AGGGCTCCGC
Ramaria rubella	117424--117474	10	5.1	10	100	0	102	1.71	GCTCCGCAGG
Ramaria rubella	117517--117587	33	2.2	33	100	0	142	1.61	CAAATAAAATAGTTAATTCTTTATTTTCAAGTA
Ramaria rubella	121126--121172	8	5.9	8	100	0	94	1.49	GCGGAGCA
Ramaria rubella	124591--124628	8	4.8	8	93	0	67	1.5	GCGGAGCA
Ramaria rubella	125319--125359	10	4.1	10	100	0	82	1.71	GCTCCGCAGG
Ramaria rubella	125770--125824	21	2.6	21	82	0	65	1.21	GTTTAATTTTTTTAATTTTAA
Ramaria rubella	130572--130602	16	2	16	93	6	55	1.27	AAAAAAATAATTTAGG
Ramaria rubella	132689--132761	8	9.1	8	98	0	137	1.57	CTGCTCCG
Ramaria rubella	133331--133384	10	5.4	10	100	0	108	1.73	AGGGCTCCGC
Ramaria rubella	134251--134280	8	3.8	8	100	0	60	1.46	CTCCGCTG
Ramaria rubella	135740--135773	13	2.7	12	86	13	50	0.71	AAATAAAAAAAA
Ramaria rubella	138022--138084	8	7.9	8	100	0	126	1.49	GCGGAGCA
Ramaria rubella	138325--138354	15	2	15	93	0	51	0.99	AAAAAAAATTTTATT
Ramaria rubella	139308--139334	14	1.9	14	100	0	54	1.22	ATTTAAACAAAAAC
Ramaria rubella	141897--141947	21	2.3	23	77	12	54	1.43	TTTTTTATAATAAGACTAGTCTA
Ramaria rubella	142734--142764	8	3.9	8	100	0	62	1.48	GCGGAGCA

## Sheet: Table S6
Table S6 Aligned fragments between mitogenomes and nuclear genomes of the two Ramaria species
Mitogenome	Nuclear Genome	Identity (%)	Alignment length (bp)	Mismatches (bp)	Gap (bp)	Mitogenome		Nuclear genome		Evalue
						From	To	From	To
Ramaria cf rubripermanens	QFFB01024615.1	93.827	972	4	18	73038	73969	956	1	0
Ramaria cf rubripermanens	QFFB01023688.1	99.443	359	2	0	111543	111901	359	1	0
Ramaria cf rubripermanens	QFFB01023590.1	79.739	306	35	15	44513	44808	3094	2806	5.86e-47
Ramaria cf rubripermanens	QFFB01023816.1	79.672	305	37	13	37935	38223	1961	1666	5.86e-47
Ramaria cf rubripermanens	QFFB01022484.1	100	279	0	0	125418	125696	2161	2439	3.96e-143
Ramaria cf rubripermanens	QFFB01002049.1	100	279	0	0	61562	61840	2439	2161	3.96e-143
Ramaria cf rubripermanens	QFFB01024076.1	77.037	270	27	19	22003	22240	4193	3927	1.01e-24
Ramaria cf rubripermanens	QFFB01024720.1	97.674	215	5	0	124317	124531	2720	2506	3.26e-99
Ramaria cf rubripermanens	QFFB01023479.1	97.585	207	5	0	1	207	308	102	9.13e-95
Ramaria cf rubripermanens	QFFB01023635.1	82.659	173	16	5	123913	124084	160	1	2.78e-30
Ramaria cf rubripermanens	QFFB01025302.1	82.456	171	16	5	126101	126258	170	1	3.6e-29
Ramaria cf rubripermanens	QFFB01025302.1	93.452	168	8	3	119284	119451	316	152	5.74e-62
Ramaria cf rubripermanens	QFFB01025300.1	100	155	0	0	77829	77983	511	357	3.38e-74
Ramaria cf rubripermanens	QFFB01023590.1	85.271	129	13	6	34402	34524	2934	2806	2.17e-26
Ramaria cf rubripermanens	QFFB01025735.1	85.271	129	13	6	38095	38223	1578	1456	2.17e-26
Ramaria cf rubripermanens	QFFB01025735.1	83.721	129	15	6	44686	44810	1580	1454	4.69e-23
Ramaria cf rubripermanens	QFFB01023816.1	83.721	129	15	6	34400	34526	1788	1664	4.69e-23
Ramaria cf rubripermanens	QFFB01025140.1	92.742	124	3	1	82384	82501	358	235	2.75e-40
Ramaria rubella	MU135477.1	84	100	11	2	84617	84711	1449	1350	4.01e-15
Ramaria rubella	MU135477.1	84	100	11	2	84944	85043	1776	1682	4.01e-15
Ramaria rubella	MU134344.1	99.057	106	0	1	30738	30843	57641	57745	1.38e-44
Ramaria rubella	MU134344.1	95	120	5	1	77560	77678	57739	57858	4.97e-44
Ramaria rubella	MU134331.1	96.825	126	4	0	129260	129385	267858	267983	2.95e-51
Ramaria rubella	MU134570.1	95.455	132	2	2	1919	2050	69676	69803	3.81e-50
Ramaria rubella	MU134496.1	95.172	145	7	0	58440	58584	112097	112241	8.14e-57
Ramaria rubella	MU134344.1	98.639	147	0	1	9516	9662	58451	58307	1.04e-65
Ramaria rubella	MU134379.1	78.667	150	8	11	49397	49522	277690	277839	3.12e-11
Ramaria rubella	MU134487.1	76.821	151	10	12	49397	49522	21008	20858	3.14e-06
Ramaria rubella	MU134929.1	94.643	168	9	0	4700	4867	17646	17479	2.89e-66
Ramaria rubella	MU134302.1	98.901	182	2	0	107758	107939	402866	403047	1.01e-85
Ramaria rubella	MU134295.1	94.898	196	1	1	119994	120189	673804	673990	2.2e-77
Ramaria rubella	MU134344.1	96.585	205	6	1	100072	100276	58752	58955	1.3e-89
Ramaria rubella	MU134344.1	98.585	212	2	1	94943	95154	58453	58663	3.55e-100
Ramaria rubella	MU134295.1	92.889	225	8	5	47434	47657	673587	673804	4.69e-84
Ramaria rubella	MU134929.1	93.357	286	17	2	4417	4702	18338	18055	1.25e-114
Ramaria rubella	MU134380.1	97.893	522	11	0	62091	62612	178726	178205	0
Ramaria rubella	MU134563.1	96.007	576	14	1	97855	98430	16210	16776	0
Ramaria rubella	MU134380.1	97.137	943	13	3	64400	65335	174863	173928	0
Ramaria rubella	MU134563.1	94.968	1252	20	6	124973	126219	16212	14999	0
Ramaria rubella	MU134380.1	97.885	1702	30	5	62610	64308	176568	174870	0

## Sheet: Table S7
Table S7 Species information used for phylogenetic analysis in this study
ID	Species	GenBank accession number	Order	Family
Tcal	Tuber calosporum	MT028548	Pezizales	Tuberaceae
Apsi	Austropuccinia psidii	MN018834	Pucciniales	Sphaerophragmiaceae
Pmei	Phakopsora meibomiae	GQ338834		Phakopsoraceae
Ppac	Phakopsora pachyrhizi	GQ332420
Abis	Agaricus bisporus	JX271275	Agaricales	Agaricaceae
Ccin	Coprinopsis cinerea	NW_003307477		Psathyrellaceae
Lame	Laccaria amethystina	MK697669		Hydnangiaceae
Lbic	Laccaria bicolor	MK697670
Ldec	Lyophyllum decastes	MH447974		Lyophyllaceae
Lshi	Lyophyllum shimeji	MH447975
Tmat	Tricholoma matsutake	JX985789		Tricholomataceae
Abor	Armillaria borealis	MH407470		Physalacriaceae
Asol	Armillaria solidipes	MH660713
Dtab	Desarmillaria tabescens	MH823225		Agaricales incertae sedis
Asin	Armillaria sinapina	MH282847		Physalacriaceae
Fvel	Flammulina velutipes	JF799107
Ledo	Lentinula edodes	AB697988		Omphalotaceae
Mper	Moniliophthora perniciosa	AY376688		Marasmiaceae
Mror	Moniliophthora roreri	HQ259115
Scom	Schizophyllum commune	AF402141		Schizophyllaceae
Pcit	Pleurotus citrinopileatus	MG017444		Pleurotaceae
Pery	Pleurotus eryngii	KX827267
Post	Pleurotus ostreatus	EF204913
Ppla	Pleurotus platypus	MG017445
Hrus	Hygrophorus russula	MH643589		Hygrophoraceae
Rsal	Rhizopogon salebrosus	MH794152	Boletales	Rhizopogonaceae
Rvin	Rhizopogon vinicolor	MH794153
Pinv	Paxillus involutus	MK993563		Paxillaceae
Prub	Paxillus rubicundulus	MK993564
Hcor	Hericium coralloides	KY007042	Russulales	Hericiaceae
Ldel	Lactarius deliciosus	MH319478		Russulaceae
Lhat	Lactarius hatsudake	MH319475
Lhyg	Lactarius hygrophoroides	MH319477
Lpip	Lactarius piperatus	MH319479
Lvol	Lactarius volemus	MH319474
Rabi	Russula abietina	MH138073
Rlep	Russula lepida	MH138075
Rcom	Russula compacta	MH138072
Rfoe	Russula foetens	MH138074
Rvir	Russula virecsens	MH138076
Hirr	Heterobasidion irregulare	KF957635		Bondarzewiaceae
Fpal	Fomitopsis palustris	AP017926	Polyporales	Fomitopsidaceae
Lsul	Laetiporus sulphureus	MG519331		Laetiporaceae
Prad	Phlebia radiata	HE613568		Meruliaceae
Gapp	Ganoderma applanatum	KR109212		Polyporaceae
Gleu	Ganoderma leucocontextum	MH252534
Gtsu	Ganoderma tsugae	MH252533
Gcal	Ganoderma calidophilum	MH252535
Gluc	Ganoderma lucidum	KC763799
Gmer	Ganoderma meredithae	KP410262
Gsin	Ganoderma sinense	KF673550
Tcin	Trametes cingulata	GU723273
Thir	Trametes hirsuta	MG775432
Csul	Coniferiporia sulphurascens	MK623260	Hymenochaetales	Hymenochaetaceae
Fmed	Fomitiporia mediterranea	MK623258
Ssan	Sanghuangporus sanghuang	MG149786
Plam	Phellinus lamaoensis	MK623259
Spar	Schizopora paradoxa	MK623261		Schizoporaceae
Tflo	Turbinellus floccosus	MN623377	Gomphales	Gomphaceae
Rcf	Ramaria cf rubripermanens	OM272988
Rrub	Ramaria rubella	OM272989
Sste	Sphaerobolus stellatus	MT176429	Geastrales	Sphaerobolaceae
Dind	Dictyophora indusiata	MT528240	Phallales	Phallaceae
Pech	Phallus echinovolvatus	MT528241
Capp	Cantharellus appalachiensis	MG602716	Cantharellales	Cantharellaceae
Ccib	Cantharellus cibarius	KC573037
Clut	Cantharellus lutescens	MG602719
Rsol	Rhizoctonia solani	KC352446		Ceratobasidiaceae
Cgat	Cryptococcus gattii	CP025773	Tremellales	Cryptococcaceae
Cneo	Cryptococcus neoformans	AY101381
Camy	Cryptococcus amylolentus	CP034275
Cflo	Cryptococcus floricola	CM016943
Hory	Hannaella oryzae	MH732752		Bulleribasidiaceae
Tfuc	Tremella fuciformis	MF422647		Tremellaceae
Tasa	Trichosporon asahii	JH925097	Trichosporonales	Trichosporonaceae
Fwie	Filobasidium wieringae	MW039344	Filobasidiales	Filobasidiaceae
Fglo	Filobasidium globisporum	MW039345
Mvio	Microbotryum cf. violaceum	KC285587	Microbotryales	Microbotryaceae
Mlyc	Microbotryum lychnidis-dioicae	KC285586
Rmuc	Rhodotorula mucilaginosa	MF694646	Sporidiobolales	Sporidiobolaceae
Jang	Jaminaea angkorensis	KC628747	Microstromatales	/
Ubro	Ustilago bromivora	LT558140	Ustilaginales	Ustilaginaceae
Umay	Ustilago maydis	DQ157700
Tind	Tilletia indica	DQ993184	Tilletiales	Tilletiaceae
Twal	Tilletia walkeri	EF536375
